# Supplementary material for: Dual-Function Meta-Grating Based on Tunable Fano Resonance for Reflective Filter and Sensor Applications
Source: Sensors (Basel). 2023 Jul 17;23(14):6462. doi: 10.3390/s23146462 (PMC10383033; doi:10.3390/s23146462)
Supplement: Supplementary file 1 [file sensors-23-06462-s001.zip]

Archive with 1 entries (1 files):
- sensors-2429400-supplementary.pdf
